# Supplementary material for: Complete microbial genomes for public health in Australia and the Southwest Pacific
Source: Microb Genom. 2020 Nov 12;6(12):mgen000471. doi: 10.1099/mgen.0.000471 (PMC8116684; doi:10.1099/mgen.0.000471)
Supplement: Supplementary material 1 [file mgen-6-471-s001.xlsx]

## Sheet: Supp Table 1
Isolate Information								In silico MLST										In silico typing
Organism	ID	Host	Location	Isolation Year	gDNA Extraction (short; long)a	Library Preparation (short; long)b	Sequence Platform (short; long)c	Scheme	ST	Allele	Allele	Allele	Allele	Allele	Allele	Allele	Allele	Type	Designation	Software
Enterococcus faecium	AUSMDU00004167	Human	Australia	2015	Chemagic; GenElute	Nextera XT; 1D + Ligation	NextSeq500; GridION X5	efaecium	1421	atpA(1)	ddl(1)	gdh(1)	purK(1)	gyd(1)	pstS(0)	adk(1)	-	-	-	-
Escherichia coli	AUSMDU00002545	Human	Australia	2013	Chemagic; GenElute	Nextera XT; Template + Bluepippin	NextSeq500; PacBio RS-II	ecoli	11	adk(12)	fumC(12)	gyrB(8)	icd(12)	mdh(15)	purA(2)	recA(2)	-	serotype	O157:H7	SRST2 v0.2.0 (EcOH DB)
Escherichia coli	AUSMDU00014361	Human	Australia	2015	Chemagic; Circulomics	Nextera XT; 1D + Ligation	NextSeq500; GridION X5	ecoli	29	adk(6)	fumC(4)	gyrB(12)	icd(16)	mdh(9)	purA(7)	recA(7)	-	serotype	O26:H11	SRST2 v0.2.0 (EcOH DB)
Klebsiella pneumoniae	AUSMDU00008079	Human	Australia	2012	Chemagic; GenElute	Nextera XT; 1D + Ligation	MiSeq; GridION X5	kpneumoniae	258	gapA(3)	infB(3)	mdh(1)	pgi(1)	phoE(1)	rpoB(1)	tonB(79)	-	serotype	KL106:O2v2	Kleborate v0.3.0
Leigonella pneumophila	AUSMDU00010536	Human	Australia	2016	Chemagic; GenElute	Nextera XT; Template + Bluepippin	NextSeq500; PacBio RS-II	-	-	-	-	-	-	-	-	-	-	SBT	211	legsta v0.3.2
Listeria monocytogenes	AUSMDU00000224	Food	Australia	2009	Chemagic; GenElute	Nextera XT; Template + Bluepippin	NextSeq500; PacBio RS-II	lmonocytogenes	122	abcZ(6)	bglA(5)	cat(6)	dapE(4)	dat(1)	ldh(62)	lhkA(1)	-	serotype	1/2c,3c:82	LisSero v0.2
Listeria monocytogenes	AUSMDU00000235	Human	Australia	2009	Chemagic; GenElute	Nextera XT; Template + Bluepippin	NextSeq500; PacBio RS-II	lmonocytogenes	14	abcZ(8)	bglA(6)	cat(13)	dapE(6)	dat(5)	ldh(2)	lhkA(1)	-	serotype	1/2a,3a:178	LisSero v0.2
Listeria monocytogenes	AUSMDU00007774	Human	Australia	2013	Chemagic; GenElute	Nextera XT; Template + Bluepippin	NextSeq500; PacBio RS-II	lmonocytogenes	155	abcZ(7)	bglA(10)	cat(16)	dapE(7)	dat(5)	ldh(2)	lhkA(1)	-	serotype	1/2a,3a:155	LisSero v0.2
Mycobacterium chimaera	AUSMDU00007395	Human	Australia	2016	CTAB	Nextera XT; Template + Bluepippin	NextSeq500; PacBio RS-II	mycobacteria	81	S14Z(91)	L35(89)	S19(87)	L19(94)	S12(94)	S8(102)	L16(111)	S7(110)	-	-	-
Mycobacterium tuberculosis	AUSMDU00018547	Human	Australia	2017	CTAB	Nextera XT; Template + Bluepippin	NextSeq500; PacBio RS-II	mycobacteria	215	S14Z(17)	L35(15)	S19(20)	L19(19)	S12(20)	S8(18)	L16(22)	S7(19)	-	-	-
Neisseria gonorrhoeae	AUSMDU00010541	Human	Australia	2017	Chemagic; GenElute	Nextera XT; Template + Bluepippin	NextSeq500; PacBio RS-II	neisseria	10899	abcZ(126)	adk(39)	aroE(170)	fumC(158)	gdh(148)	pdhC(153)	pgm(65)	-	serotype	1866	ngmaster v0.5.5
Neisseria meningitidis	AUSMDU00010537	Human	Australia	2014	GenElute	Nextera XT; Template + Bluepippin	NextSeq500; PacBio RS-II	neisseria	11	abcZ(2)	adk(3)	aroE(4)	fumC(3)	gdh(8)	pdhC(4)	pgm(6)	-	serotype	W	meningotype v0.8.2-beta
Neisseria meningitidis	AUSMDU00005726	Human	Australia	2016	Chemagic; GenElute	Nextera XT; Template + Bluepippin	NextSeq500; PacBio RS-II	neisseria	1655	abcZ(12)	adk(5)	aroE(18)	fumC(9)	gdh(11)	pdhC(9)	pgm(17)	-	serotype	Y	meningotype v0.8.2-beta
Salmonella enterica subsp. enterica serovar Birkenhead	AUSMDU00010532	Human	Australia	2015	Chemagic; GenElute	Nextera XT; Template + Bluepippin	NextSeq500; PacBio RS-II	senterica	424	aroC(143)	dnaN(31)	hemD(18)	hisD(143)	purE(5)	sucA(142)	thrA(22)	-	serotype	Birkenhead	SISTR v1.0.2
Salmonella enterica subsp. enterica serovar Enteritidis	AUSMDU00010527	Human	Australia	2017	Chemagic; GenElute	Nextera XT; Template + Bluepippin	NextSeq500; PacBio RS-II	senterica	3304	aroC(41)	dnaN(494)	hemD(3)	hisD(7)	purE(5)	sucA(6)	thrA(10)	-	serotype	Enteritidis	SISTR v1.0.2
Salmonella enterica subsp. enterica serovar Enteritidis	AUSMDU00010528	Human	Australia	2017	Chemagic; GenElute	Nextera XT; Template + Bluepippin	NextSeq500; PacBio RS-II	senterica	1972	aroC(5)	dnaN(67)	hemD(3)	hisD(14)	purE(5)	sucA(192)	thrA(1)	-	serotype	Enteritidis	SISTR v1.0.2
Salmonella enterica subsp. enterica serovar Hvittingfoss	AUSMDU00005056	Human	Australia	2016	Chemagic; GenElute	Nextera XT; Template + Bluepippin	NextSeq500; PacBio RS-II	senterica	434	aroC(18)	dnaN(2)	hemD(18)	hisD(12)	purE(25)	sucA(7)	thrA(12)	-	serotype	Hvittingfoss	SISTR v1.0.2
Salmonella enterica subsp. enterica serovar Saintpaul	AUSMDU00010531	Human	Australia	2016	Chemagic; GenElute	Nextera XT; 1D + Ligation	NextSeq500; GridION X5	senterica	50	aroC(5)	dnaN(21)	hemD(18)	hisD(9)	purE(6)	sucA(12)	thrA(17)	-	serotype	Saintpaul	SISTR v1.0.2
Salmonella enterica subsp. enterica serovar Typhimurium	AUSMDU00008979	Human	Australia	2012	Chemagic; GenElute	Nextera XT; 1D + Ligation	NextSeq500; GridION X5	senterica	34	aroC(10)	dnaN(19)	hemD(12)	hisD(9)	purE(5)	sucA(9)	thrA(2)	-	serotype	I 4,[5],12:i:-	SISTR v1.0.2
Salmonella enterica subsp. enterica serovar Typhimurium	AUSMDU00010529	Human	Australia	2015	Chemagic; GenElute	Nextera XT; Template + Bluepippin	NextSeq500; PacBio RS-II	senterica	19	aroC(10)	dnaN(7)	hemD(12)	hisD(9)	purE(5)	sucA(9)	thrA(2)	-	serotype	I 4,[5],12:i:-	SISTR v1.0.2
Salmonella enterica subsp. enterica serovar Typhimurium	AUSMDU00010530	Human	Australia	2017	Chemagic; GenElute	Nextera XT; Template + Bluepippin	NextSeq500; PacBio RS-II	senterica	34	aroC(10)	dnaN(19)	hemD(12)	hisD(9)	purE(5)	sucA(9)	thrA(2)	-	serotype	I 4,[5],12:i:-	SISTR v1.0.2
Salmonella enterica subsp. enterica serovar Virchow	AUSMDU00010533	Human	Australia	2016	Chemagic; GenElute	Nextera XT; Template + Bluepippin	NextSeq500; PacBio RS-II	senterica	16	aroC(6)	dnaN(7)	hemD(10)	hisD(10)	purE(8)	sucA(10)	thrA(14)	-	serotype	Virchow	SISTR v1.0.2
Shigella flexneri	AUSMDU00010535	Human	Australia	2017	Chemagic; Circulomics	Nextera XT; 1D + Ligation	NextSeq500; GridION X5	ecoli	245	adk(6)	fumC(61)	gyrB(6)	icd(11)	mdh(13)	purA(3)	recA(50)	-	-	-	-
Shigella sonnei	AUSMDU00010534	Human	Australia	2017	Chemagic; Circulomics	Nextera XT; 1D + Ligation	NextSeq500; GridION X5	ecoli	152	adk(11)	fumC(63)	gyrB(7)	icd(1)	mdh(14)	purA(7)	recA(7)	-	-	-	-
Streptococcus pneumoniae	AUSMDU00010538	Human	Australia	2014	Chemagic; GenElute	Nextera XT; Template + Bluepippin	NextSeq500; PacBio RS-II	spneumoniae	199	aroE(8)	gdh(13)	gki(14)	recP(4)	spi(17)	xpt(4)	ddl(14)	-	serotype	19A	SeroBA v1.0.1
Streptococcus pyogenes	AUSMDU00010539	Human	Australia	2013	Chemagic; GenElute	Nextera XT; Template + Bluepippin	NextSeq500; PacBio RS-II	spyogenes	101	gki(16)	gtr(2)	murI(8)	mutS(3)	recP(1)	xpt(13)	yqiL(3)	-	emm type	89	emmtyper v0.1.0
(a) Chemagic = JANUS Chemagic workstation & Chemagic viral DNA/RNA kit (PerkinElmer); GenElute = GenElute bacterial genomic DNA kit (Sigma-Aldrich); Circulomics = Nanobind CBB Big DNA Kit, CTAB = McNerney,IJID,2016 protocol with modification.
(b) Nextera XT = Nextera XT preparation kit (Illumina); Template + Bluepippin = SMRT template prep kit with Bluepippin size selection (PacBio); 1D + Ligation = 1D native barcoding protocol with Ligation Sequencing Kit (Nanopore)
(c) NextSeq500 (run with 2x 150bp chemistry); MiSeq (run with 2x 300bp chemistry);PacBio RS-II (run with P6/C4 chemistry); GridION X5 (run with FLO-MIN106D R9 cell)

## Sheet: Supp Table 2
						Selected Assembly					Assembly Comparison
Organism	ID	Data Types (short; long)	Number of Readsa	Mean Read Lengtha	Mean/Max Read Lengtha	Assembly Software	Circularisation	Long-read correction	Short-read correction	Converage	Hybrid Assembly (Unicycler)	Long-read Assembly (Unicycler)	Long-read Assembly (Canu)	Long-read Assembly - PacBio (HGAP)	Long-read Assembly - Nanopore (Flye)
Enterococcus faecium	AUSMDU00004167	Illumina; Nanopore	11321	26,500 bp	88,894 bp	Unicycler v0.4.6 (hybrid)	-	-	Snippy 4.4.0	104x	Selected*	Complete	Failed (fragmented)		Failed (fragmented)		Assembly Status
Escherichia coli	AUSMDU00002545	Illumina; PacBio	34255	11,122 bp	67,822 bp	HGAP3 - SMRTPortalv2.3.0	Berokka v0.2.1	Bridgemapper (SMRTPortal)	Snippy 4.3.6	68x	Failed (fragmented)	Draft* (linear; inconsistent)	Draft* (linear; inconsistent)	Selected; Draft (linear)			Selected	Indicates the selected assembly
Escherichia coli	AUSMDU00014361	Illumina; Nanopore	35043	14,268 bp	98,896 bp	Unicycler v0.4.8b (hybrid)	-	-	Snippy 4.4.5	89x	Selected (orientation)	Draft* (plasmid)	Failed (fragmented)		Failed (fragmented)		Complete	Indicates a complete assembly consistent with selected assembly
Klebsiella pneumoniae	AUSMDU00008079	Illumina; Nanopore	23782	21,024 bp	146,989 bp	Unicycler v0.4.6 (hybrid)	-	-	Snippy 4.4.0	91x	Selected	Complete	Draft (linear; inconsistent)		Complete		Draft (comment)	Indicates an assembly that could be considered complete without comparison to other assemblie (comment about why assembly is draft)
Leigonella pneumophila	AUSMDU00010536	Illumina; PacBio	176262	9,027 bp	65,085 bp	Unicycler v0.4.6 (hybrid)	-	-	Snippy 4.3.6	460x	Selected	Failed (linear)	Complete	Complete			Failed (comment)	Indicates an incomplete assembly (comment about why assembly is incomplete)
Listeria monocytogenes	AUSMDU00000224	Illumina; PacBio	170250	10,221 bp	69,239 bp	Unicycler v0.4.6 (hybrid)	-	-	Snippy 4.3.7	593x	Selected (orientation)	Failed (fragmented)	Complete	Complete
Listeria monocytogenes	AUSMDU00000235	Illumina; PacBio	163900	9,521 bp	77,556 bp	Unicycler v0.4.6 (hybrid)	-	-	Snippy 4.3.6	518x	Selected (orientation)	Failed (fragmented)	Failed (fragmented)	Draft (plasmid; inconsistent)			Assembly Comments
Listeria monocytogenes	AUSMDU00007774	Illumina; PacBio	172858	9,605 bp	81,177 bp	Unicycler v0.4.6 (hybrid)	-	-	Snippy 4.3.6	542x	Selected (orientation)	Failed (fragmented)	Complete* (inconsistent)	Complete			Draft (linear)	Contig(s) were complete but linear - overlap found through manual inspection and contig(s) joined
Mycobacterium chimaera	AUSMDU00007395	Illumina; PacBio	116494	8,217 bp	59,424 bp	Unicycler v0.4.6 (hybrid)	-	-	Snippy 4.3.7	154x	Selected	Failed (plasmid)	Complete* (inconsistent)	Failed (plasmid)			Failed (linear)	Contig(s) were complete but linear - no clear overlap identified (potential causes: missing sequence, low quality, inconsistent contig ends)
Mycobacterium tuberculosis	AUSMDU00018547	Illumina; PacBio	454137	2144 bp	59,424 bp	CANU v1.8	Berokka v0.2.1	Bridgemapper (SMRTPortal)	Snippy 4.3.7	220x	Failed (fragmented)	Failed (fragmented)	Selected*; Draft (linear)	Failed (linear)			Draft (plasmid)	Missing plasmid(s) - expected plasmid is small and may be underrepresented in long-read sequence data (ie. plasmids < 5kb )
Neisseria gonorrhoeae	AUSMDU00010541	Illumina; PacBio	176053	9,753 bp	67,449 bp	Unicycler v0.4.6 (hybrid)	-	-	Snippy 4.3.6	789x	Selected	Failed (fragmented)	Complete* (inconsistent)	Draft* (linear; plasmid; inconsistent)			Failed (plasmid)	Missing plasmid(s) - plasmid identified in another long-read assembly
Neisseria meningitidis	AUSMDU00010537	Illumina; PacBio	180008	8,239 bp	60,284 bp	HGAP3 - SMRTPortalv2.3.0	Berokka v0.2.1	Bridgemapper (SMRTPortal)	Snippy 4.3.6	678x	Complete (inconsistent)	Draft* (linear; inconsistent)	Failed (linear)	Selected (orientation)			Failed (fragmented)	Assembly too fragmented to complete
Neisseria meningitidis	AUSMDU00005726	Illumina; PacBio	195788	8,838 bp	62,606 bp	Unicycler v0.4.6 (hybrid)	-	-	Snippy 4.3.6	798x	Selected	Draft (linear)	Complete* (inconsistent)	Complete			Failed (incorrect)	Assembly has obvious structural errors (ie. significant length inconsistencies with species average)
Salmonella enterica subsp. enterica serovar Birkenhead	AUSMDU00010532	Illumina; PacBio	130700	10,359 bp	64,955 bp	Unicycler v0.4.6 (hybrid)	-	-	Snippy 4.3.6	288x	Selected	Failed (linear)	Draft (linear; inconsistent)	Complete			Failed (no assembly)	Assembler failed to complete
Salmonella enterica subsp. enterica serovar Enteritidis	AUSMDU00010527	Illumina; PacBio	113592	9,946 bp	62,509 bp	Unicycler v0.4.6 (hybrid)	-	-	Snippy 4.3.6	240x	Selected	Complete	Complete	Complete
Salmonella enterica subsp. enterica serovar Enteritidis	AUSMDU00010528	Illumina; PacBio	136189	9,298 bp	63,773 bp	Unicycler v0.4.6 (hybrid)	-	-	Snippy 4.3.6	269x	Selected	Failed (fragmented)	Complete	Complete			Assembly Comments (based on compairson)
Salmonella enterica subsp. enterica serovar Hvittingfoss	AUSMDU00005056	Illumina; PacBio	47373	10,547 bp	80,792 bp	Unicycler v0.4.6 (long-read only)	-	-	Snippy 4.3.6	105x	Failed (fragmented)	Selected	Complete*	Failed (no assembly)			(inconsistent)	Assembly displayed structural inconsistency to selected assembly
Salmonella enterica subsp. enterica serovar Saintpaul	AUSMDU00010531	Illumina; Nanopore	16853	29,669 bp	135,066 bp	Unicycler v0.4.6 (long-read only)	-	-	Snippy 4.4.0	105x	Failed (fragmented)	Selected	Complete (inconsistent)		Complete
Salmonella enterica subsp. enterica serovar Typhimurium	AUSMDU00008979	Illumina; Nanopore	25908	19,299 bp	115,564 bp	Unicycler v0.4.6 (long-read only)	-	-	Snippy 4.4.0	99x	Failed (fragmented; incorrect)	Selected*; Draft (linear; plasmid)	Failed (fragmented)		Failed (fragmented; incorrect)		Other Comments
Salmonella enterica subsp. enterica serovar Typhimurium	AUSMDU00010529	Illumina; PacBio	156643	10,029 bp	59,309 bp	HGAP3 - SMRTPortalv2.3.0	Berokka v0.2.1	Bridgemapper (SMRTPortal)	Snippy 4.3.6	316x	Failed (fragmented)	Failed (fragmented)	Failed (incorrect)	Selected (orientation)			*	Indicates that extra contigs were present and excluded (required manual inspection); common reasons for exclusion (i) fragments < 1 kb, (ii) haplotype sequences with low read support
Salmonella enterica subsp. enterica serovar Typhimurium	AUSMDU00010530	Illumina; PacBio	189749	9,705 bp	63,561 bp	Unicycler v0.4.6 (hybrid)	-	-	Snippy 4.3.6	370x	Selected	Failed (fragmented)	Draft (plasmid)	Draft (plasmid)			Selected (orientation)	Selected assembly required manual adjustment of start position
Salmonella enterica subsp. enterica serovar Virchow	AUSMDU00010533	Illumina; PacBio	166048	8,657 bp	54,272 bp	Unicycler v0.4.6 (hybrid)	-	-	Snippy 4.3.6	305x	Selected	Failed (fragmented)	Draft* (linear; plasmid; inconsistent)	Draft* (linear; plasmid; inconsistent)
Shigella flexneri	AUSMDU00010535	Illumina; Nanopore	34895	14,328 bp	167,545 bp	Unicycler v0.4.8b (hybrid)	-	-	Snippy 4.4.5	105x	Selected* (orientated)	Failed (linear)	Draft (plasmid)		Complete		Note: Comments may be combined when multiple comments apply.
Shigella sonnei	AUSMDU00010534	Illumina; Nanopore	45389	11,015 bp	109,751 bp	Unicycler v0.4.8b (hybrid)	-	-	Snippy 4.4.6	103x	Selected*	Draft* (plasmid)	Failed (fragmented)		Failed (fragmented)
Streptococcus pneumoniae	AUSMDU00010538	Illumina; PacBio	163307	9,092 bp	66,035 bp	HGAP3 - SMRTPortalv2.3.0	Berokka v0.2.1	Bridgemapper (SMRTPortal)	Snippy 4.3.6	710x	Failed (fragmented; incorrect)	Failed (fragmented)	Draft* (linear; inconsistent)	Selected; Draft (linear)
Streptococcus pyogenes	AUSMDU00010539	Illumina; PacBio	96328	9,575 bp	80,172 bp	Unicycler v0.4.6 (hybrid)	-	-	Snippy 4.3.7	202x	Selected	Complete*	Complete
a) Values for Pacbio data are calculated from subreads; Values for Nanopore data are calculated from post-filtlong filtered reads
